# Supplementary material for: Expression of Sucrose Transporters from Vitis vinifera Confer High Yield and Enhances Drought Resistance in Arabidopsis
Source: Int J Mol Sci. 2020 Apr 9;21(7):2624. doi: 10.3390/ijms21072624 (PMC7177370; doi:10.3390/ijms21072624)
Supplement: Supplementary file 1 [file ijms-21-02624-s001.zip]

Archive with 2 entries (2 files):
- Supplementary Figures S1-S3.doc
- Supplementary Tables S1-S3.doc
